# Supplementary material for: Characterization of the repertoire diversity of the Plasmodium falciparum stevor multigene family in laboratory and field isolates
Source: Malar J. 2009 Jun 26;8:140. doi: 10.1186/1475-2875-8-140 (PMC2706845; doi:10.1186/1475-2875-8-140)
Supplement: Additional file 1 — Stevor DNA sequences. The data provided represent nucleotide sequences of clones obtained from PCR and RT-PCR reactions of lab strains and field isolates. [file 1475-2875-8-140-S1.xls]

## Sheet: stevor DNA sequences
	Nucelotide sequences of clones obtained from PCR and RT-PCR reactions of lab strains and field isolates
Gene Identifier
K5+_1_111104	------------AGTAGGT-AGTGCACTCTTAACAACA-ATCGGTGT--GTATGCTACTAAAGCTGCTATCGTTGGT-------------------T-CATTTGCAGATACTGTTAAGA---ATTGCATATACA-ATATTTCTAT-AATTCATA-TGCTTACT--TATA-AATCTATGT-CTTTAGCTATTGAATCAGTTAATACAGCAGGTGTTGCAACTTGTTT-------TTCTGATTTAACTGG---AACT
K5+_1_221204	------------AGTAGGT-AGTGCACTCTTAACAACA-ATCGGTGT--GTATGCTACTAAAGCTGCTATCGTTGGT-------------------T-CATTTGCAGATACTGTTAAGA---ATTGCATATACACATATTTCTAT-AATTCATA-TGCTTACT--TATA-AATCTATGT-CTTTAGCTATTGAATCAGTTAATACAGCAGGTGTTGCAACTTGTTT-------TTCTGATTTAACTGGG--AACT
K5+_8_111104	------------AGTAGGT-AGTGCACTCTTAACAACA-ATCGGTGT--GTATGCTACTAAAGCTGCTATCGTTGGT-------------------T-CATTTGCAGATACTGTTAAGA---ATTGCATATACA-ATATTTCTAT-AATTCATA-TGCTTACT--TATA-AATCTATGT-CTTTAGCTATTGAATCAGTTAATACAGCAGGTGCTGCAACTTGTTT-------TTCTGATTTAACTGG---AACT
K5+_3_111104	------------AGTAGGT-AGTGCACTCTTAACAACA-ATCGGTGT--GTATGCTACTAATGCTGCTATCGTTGGT-------------------T-CATTTGCAGATACTGTTAAGA---ATTGCATATACA-ATATTTCTAT-AATTCATA-TGCTTACT--TATA-AATCTATGT-CTTTAGCTATTGAATCAGTTAATACAGCAGGTGTTGCAACTTGTTT-------TTCTGATTTAACTGG---AACT
A4_2_170105	-----------------------AGATGCATTCGGGGT-TTAGTTGT--GTGTGCTACTAAAGCTGCTCTCATTGCT-------------------A-AGTTTGCAGAAGTGCCTAAGA---ATTGCATATACA-CTATTTCTAT-ACTTGATA-TGCTTACT--TATG-AATCTATGTGCTTCAGCTCTTAA--CATTAAGTATACAAG----------CTTGTGC------TTCTGATTTAGCTGG---AACT
A4_4_170105	-----------------------AGATGCATTCGGGGT-TTAGTTGT--GTGTGCTACTAAAGCTGCTCTCATTGCT-------------------A-AGTTTGCAGAAGTGCCTAAGAG--ATTGCATATACA-CTATTTCTAT-ACTTGATA-TGCTTACT--TATG-AATCTATGT-CTTCAGCTCTTAAAGCATTAAGTATACAAG----------CTTGTGC------TTCTGATTTAGCTGG---AACT
T996+_10_190903	-------------------------------------------------------TACTAAAGCTGCTCTCATTGCT-------------------A-AGTTTGCAGAAGTGCCTAAGA---ATTGCATATACA-CTATTTCTAT-ACTTGATA-TGCTTACT--TATG-AATCTATGT-CTTCAGCTCTTAAAGCATTAAGTATACAAG----------CTTGTGC------TTCTGATTTAGCTGG---AACT
K17+_1_111104	---------------------------------------TTAGTTGT--GTGTGCTACTAAAGCTGCTCTCATTGCT-------------------A-AGTTTGCAGAAGTGCCTAAGA---ATTGCATATACT-CTATTTCTAT-ATTTAATA-TGCTTACT--TATG-AATCTATGT-ATTCAGCTCTTACAGCATTAGGTATAGAAG----------CTTGTTC------TGCTGATTTAGCTGG---AACT
PF10045c	-------------GTTGGT-AGTGCACTCTTAACAACG-ATTGGTGT--GTGTGCTACTAAAGCTGCTCTCATTGCT-------------------A-AGTTTGCAGAAGTGCCTAAGA---ATTGCATATACA-CTATTTCTAT-ACTTGATA-TGCTTACT--TATG-AATCTATGT-CTTCAGCTCTTAAAGCATTAAGTATACAAG----------CTTGTGC------TTCTGATTTAGCTGG---AACT
A4_4_41202	-------------GTTGGT-AGTGCCTTTTTAACCATG-TTAGGTTT--GGCATTAGCAAAAACTGCTGCGGCAACA--------------------TATTTTACACACGGTTATCAAG---TTTGTGT-GTCTCATATGACAAT-ATTTAATA-TGTTTAGT---ACTAATGCTCTAG-GTGCAGCTATTAAAACAGGCACTGGAATCTGTGCAGG----TGGTGC------TGCTGATGTAATCGG---AAGT
C10_1_41202	-------------GTTGGT-AGTGCCTTTTTAACCATG-TTAGGTTT--GGCATTAGCAAAAACTGCTGCGGCAACA--------------------TATTTTACACACGGTTATCAAG---TTTGTGT-GTCTCATATGACAAT-ATTTAATA-TGTTTAGT---ACTAATGCTCTAG-GTGCAGCTATTAAAACAGGCACTGGAATCTGTGCAGG----TGGTGC------TGCTGATGTAATCGG---AAGT
T996_3_41202	-------------GTTGGT-AGTGCCTTTTTAACCATG-TTAGGTTT--GGCATTAGCAAAAACTGCTGCGGCAACA--------------------TATTTTACACACGGTTATCAAG---TTTGTGT-GTCTCATATGACAAT-ATTTAATA-TGTTTAGT---ACTAATGCTCTAG-GTGCAGCTATTAAAACAGGCACTGGAATCTGTGCAGG----TGGTGC------TGCTGATGTAATCGG---AAGT
A4_1_BD141105	-------------GTAGGT-AGTATACTCTTAATATTG-ATGGGTTT--TATAGCTGCAGGATTAGCTACGGCGACA--------------------TATTT---GCAATGTTGTAAAG-C-TTTGTC--GTCTAGTATAACAAT-ACTTCATT-TGTTTTTT---GGTGGTTCATTAG-AGTTAGCTCTTAAA---------GAAGTATGTACAAT----TGGTCT------TGCTGATATAGTTGG---AACT
PF10080w	-------------GTTGGT-AGTCTATTCTTAACATTG-ATAGGTTT--GGCAGCTGCAAAAAAGGCTGCACTTGCT-------------------TACTTTTCTGGAAC-TACTAAAA---CTTGTGT-GTCATCTATTCCAAT-ATTTAATA-TGTTTAAT---TGTAGTTCTGTAG-CTACATCTCTTCAAGCAGGAGGTGCAACATGTGCTAC----TGGTAT------ATCTGATATCGCTGG---AACT
PFF0850c	-------------GTCGGT-AGTGCATTCTTAACATTG-ATAGGTTT--GGCCGCTGCAAAAAAGGCCGCCGTTGCC-------------------GCCTTTTCTGCACC-TTATGATG---CTTGTGT-ATCCTCTACTTCACT-ATTTTATA-TATTTGAT---TCTGGTACTCTAG-CTTCTGCTCTTAAAGTAGGAAGT---ACATGTGCTTC----CGTTGC------TACTGATATGGCCGG---AACT
PFA0105w	-------------GTAGCT-AGTGCATTCTTAACAATC-TTAGGTTT--GGCAAAGGCAAAATACTCTGCAGCAGCA--------------------TACTTTGTACATC-ATCTAAAAG--ATTGTGT-GTCTTGTATTACTAT-ATATAATA-TGTTTAAT---CCTGTTACTCTAA-ATTTAGATGTTGAAGCTGGTAGTTCAGCTTGTGTTAG----TGGTCT------TTCCGACGTAGTTTT---ACCT
3D7_2_41202	------------AGTAAGT-ACGGTTTTTTTAACATTG-ATAGCTTT--GGCATTTGCAAAAAAGGCTGCCGTTGCTTCTCTTGTT-----------TATTATGGAGAAGCTTTTCAAA---ATTGTGT-ATCCTCTAGTTCATT-ATTTTATA-TATTTGAT---AGCGTTTCATTAACTAC-AGCTATTCAAACAGCAAGTAAA---TGTGCTTCT---CT-TGCCGGTGCTACTGATGCTGGCGG---AACT
A4_3_170105	------------AGTAAGT-ACGGTTTTTTTAACATTG-ATAGCTTT--GGCATTTGCAAAAAAGGCTGCCGTTGCTTCTCTTGTT-----------TATTATGGAGAAGCTTTTCAAA---ATTGTGT-ATCCTCTAGTTCATT-ATTTTATA-TATTTGAT---AGCGTTTCATTAACTAC-AGCTATTCAAACAGCAAGTAAA---TGTGCTTCT---CT-TGCCGGTGCTACTG-TGCTGGCGG---AACT
PF13_0009	-------------GTAAGT-ACGGTTTTTTTAACATTG-ATAGCTTT--GGCATTTGCAAAAAAGGCTGCCGTTGCTTCTCTTGTT-----------TATTATGGAGAAGCTTTTCAAA---ATTGTGT-ATCCTCTAGTTCATT-ATTTTATA-TATTTGAT---AGCGTTTCATTAACTAC-AGCTATTCAAACAGCAAGTAAA---TGTGCTTCT---CT-TGCCGGTGCTACTGATGCTGGCGG---AACT
T996+_14_190903	------------AGTAAGT-ACGGTTTTTTTAACATTG-ATAGCTTT--GGCATTTGCAAAAAAGGCTGCCGTTGCTTCTCTTGTT-----------TATTATGGAGAAGCTTTTCAAA---ATTGTGT-ATCCTCTAGTTCATT-ATTTTATA-TATTTGAT---AGCGTTTCATTAACTAC-AGCTATTCAAACAGCAAGTAAA---TGTGCTTCT---CT-TGCCGGTGCTACTGATGCTGGCGG---AACT
T996_1_41202	------------AGCAGGT-AGTGTATTCTTAACATTG-ATAGGTTC--AGTAGCTGCAAGAGTTGCTGCCGTTGGTATCATTGCT-----------AAATATGGAGAAACCATTCGAA---ATTGTGT-GTCTTCTGTTGCAAT-ATTTAATT-TATTTGAT---AATTCAGCTATGCTTTC-AGCTCTTAAAGCAACCTCAACA---TGTTCAAG----TGCTGCGGT---TTCAGATGTAGCCAC----ACC
T996_2_41202	------------AGCAGGT-AGTGTATTCTTAACATTG-ATAGGTTT--AGTAGCTGCAAGAGTTGCTGCCGTTGGTATCATTGCT-----------AAATATGGAGAAACCATTCGAA---ATTGTGT-GTCTTCTGTTGCAAT-ATTTAATT-TATTTGAT---AATTCAGCTATGCTTTC-AGCTCTTAAAGCAACCTCAACA---TGTTCAAG----TGCTGCGGT---TTCAGATGTAGCCAC----ACC
T996_2_181202	------------AGCAGGT-AGTGTATTCTTAACATTG-ATAGGTTT--AGTAGCTGCAAGAGTTGCTGCCGTTGGTATCATTGCT-----------AAATATGGAGAAACCGTTCGAA---ATTGTGT-GTCTTCTGTTGCAAT-ATTTAATT-TATTTGAT---AATTCAGCTATGCTTTC-AGCTCTTAAAGCAACCTCAACA---TGTTCAAG----TGCTGCGGT---TTCAGATGTAGCCAC----ACC
K11+_1_111104	------------AGTAGGT-AGTATATTCTTAACATTT-ATAGGTTT--GTATGCTGCTAAAGCTGCTGCTGTTGCTGCCATCTCTCCTAC-----TGTATATGAAGCAGCGATTCAAA---ATTGTGT-ATCCTCTAGTTCATT-TTTATATA-TATTTGAG---GGTGCTTCATTAACTGC-AGCTCTTAAAGCAAGTGGTGTC---TGTGCAAC----AGGTGC------TGGTGATGTGGCGGG---AACT
K14+_1_111104	------------AGTAGGT-AGTATATTCTTAACATTT-ATAGGTTT--GTATGCTGCTAAAGCTGCTGCTGTTGCTGCCATCTCTCCTAC-----TGTATATGAAGCAGCGATTCAAA---ATTGTGT-ATCCTCTAGTTCATT-TTTATATA-TATTTGAG---GGTGCTTCATTAACTGC-AGCTCTTAAAGCAAGTGGTGTC---TGTGCAAC----AGGTGC------TGGTGATGTGGCGGG---AACT
K14+_2_111104	-------------GTAGGT-AGTATATTCTTAACATTT-ATAGGTTT--ATATGCTGCTAAAGCTGCTGCTGTTGCTGCCATCTCTCCTAC-----TGTATATGAAGCAGCGATTCAAA---ATTGTGT-ATCCTCTAGTTCATT-TTTATATA-TATTTGAG---GGTGCTTCATTAACTGC-AGCTCTTAAAGCAAGTGGTGTC---TGTGCAAC----AGGTGC------TGGTGATGTGGCGGG---AACT
K1640_4_BD141105	-------------GTAGGT-AGTATATTCTTAACATTT-ATAGGTTT--GTATGCTGCTAAAGCTGCTGCTGTTGCTGTCATCTCTCCTAC-----TGTATATGGAGCAGCGATTCAAA---ATTGTGT-ATCCTCTAGTTCATT-TTTATATA-TATTTGAG---GGTGCTTCATTAACTGC-AGCTCTTAAAGCAGGTGGTACAACATGTGCAAC----CGCTGCATC---CACCGATATAGTCAC----ACC
A4_5_170105	------------AGTTGGT-AGTGCATTGT-AACTATG-TTCGGTTT--GGCAGTTGCAAAAAAAGCTGCCGTTGATGCCATCCTTCCT--------GTATATGTAGCAGCGATTAAAA---AGTGTGT-ATCCTCCAGTTCATT-ATTTCATA-TATTTCAT---GGTGGTTCATTAACTAC-AGCTCTTAAAGCAACCGAAGCG---TGTGCAAG----TGTTGCAGG---TCCAGATATAGTCAT----ACC
PFF1550w	-------------GTTGGT-AGTGCATTGTTAACTATG-TTCGGTTT--GGCAGTTGCAAAAAAAGCTGCCGTTGATGCCATCCTTCCT--------GTATATGTAGCAGCGATTAAAA---AGTGTGT-ATCCTCCAGTTCATT-ATTTCATA-TATTTCAT---GGTGGTTCATTAACTAC-AGCTCTTAAAGCAACCGAAGCG---TGTGCAAG----TGTTGCAGG---TCCAGATATAGTCAT----ACC
K1239_3_170104	------------CGTAGGT-AGTGTACTTATAACATTG-ATAGGTTT--GATAGCTGCTAAAGCTGCTGCCTTTAGTGCTATTGCTTCC--------CT---TGGAGCACCTTATAATA---CTTGTAT-AGCCTCTAGTCCAGT-ATTTTACA-TTTTTGAT---AGTGGTTCATTAACGGC-AGCTCTTAAAGCAACCTCAACA---TGTGCAAG----TGCTGCAGG---AGGAGATGTAATCAC----ACC
K1240+_3_170104	------------AGTAGGT-AGTGCAATCTTAACAATG-ATAGGTTT--ATTTTTTGCAAAAGTTGGTGTAGATGCTGCCCTCTCTATT-------CCTTCATATGT-ATCATATAAAA---CTTGTGT-ATTATCTGTTCCAAT-ATTTAATC-TACTTTAT---GAATCAACTATGATTTC-AACTTTTCAATGTGTTAGTAAA---TGTGCAACT---GC-TGCATC---TCTCGATGTAGTCAA---TCCT
T996_5_190903	------------AGTAGGT-AGTGCAATCTTAACAATG-ATTGGTTT--CTTTTTTGCAAAAGTTGGTGTAAATTCCATCCTCTCTCAT-------TCTTCATATGC-ATTATATAAAA---GTTGTGT-ATTATCTGTTCCAAT-ATATAATC-TACTTCAT---CAATCAACTATGATTTC-AACTTTTCAATGTGTTAGTAAA---TGTACAGCT---GC-TGCATC---TCTCGATGTAGTCAA---TCCT
K1080_1_250804	------------CGTTGCT-AGTGCGTTCCTTACAATG-TTAGGTTT--TGCATTTGCTAAAACTGCTGCCCTCGGTGCTGTTGCTAAA--------ATTTTTCC---TTCTGCTAAAA---CTTGTGT-GTCCTCTATTTCAAC-ATTTAATC-TACTTGAT---AGTTCAGCTTTGCTTTCTATCATTTCAAGCAATCAGTACA---TGTGTTGA----GGGTGC------TACTGATATGGCCGG---AACC
K1640_1_ISS271005	-------------GTTGCT-AGTGCGTTCCTTACAATG-TTAGGTTT--TGCATTTGCTAAAACTGCTGCCCTCGGTGCTGTTGCTTCG-------CATGAGGC----AT---TTAAAA---GTTGTTT-GTCCTCTATTTCAAT-ATTTAGTC-TACTTGAT---AGATCAACTATGCTTTC-AGCTCTTCAAGCAGGCACTGCAGTCTGTGCAGG----TGGTGC------TAATGATATGGCCGG---AACT
K1640_2_BD141105	-------------GCTGGT-AGTGCACTCCTAACATTG-ATAGCTCT--GATAGCTGCAAAAAAAGCTGCCCTAAGTGCTGTTGCTTCA-------TATGCAGG----AT---TTAAAA---ATTGTAT-GTCCTCTATTGCAAC-ATTTAAAC-TACTTGAT---AGTTCAACTTTACTTTC-ATCTTTTCTATCAATGAAAGCA---TGTGTTGT----TGGTGC------TACTGATATGGCAGG---AACT
K1240+_4_170104	--------------------------------------------------------------------GAATTCCATATGGGATCCAGA-------TGCATTCG----GGGTTTAGTTG---TGTGTGC-ATCCTTTGTTACTAT-ATTTAACA-TGCTTAGT---AGAGAATCTATTATTGC-AGCTCTTCAAACAAGCGCTGGATTTTGTGCAAG----TGCTGC------TGGTGATTTAGGCGG---AACT
T996+_3_190903	----------------------------------------------------------------------------------------------------------------------------------ATCCTTTGTTACTAT-ATTTAACA-TGCTTAGT---AGAGAATCTATTATTGC-AGCTCTTCAAACAAGCGCTGGATTTTGCGCAAG----TGCTGC------TGGTGATTTAGGCGG---AACT
T996+_4_190903	----------------------------------------------------------------------------------------------------------------------------------ATCCTTTGTTACTAT-ATTTAACA-TGCTTAGT---AGAGAATCTATTATTGC-AGCTCTTCAAACAAGCGCTGGATTTTGTGCAAG----TGCTGC------TGGTGATTTAGGCGG---AACT
PFL2620w	-------------CTTGCT-ACAGTAATCTTAACAACA-ATCGCTTT--GTATGCTGCTAAAACGGCTGCCCTAAATTATATTGTGGGA-------ATAAAAGG----ATCTTATAGTG---CGTGTGC-ATCCTTTGTTACTAT-ATTTAACA-TGCTTAGT---AGAGAATCTATTATTGC-AGTTCTTGAAACAAGCGCTGGATTTTGTGCAAG----TGGTGC------TGGTGATTTAGGCGG---AACT
T996+_2_190903	----------------------------------------------------------------------------------------------------------------------------------ATCCTATGTTACTAT-ATTTAACA-TGCTTAAT---AGTAAATCTATGCTTGC-AGCTATGCCAGCCGTTGCTG---------CTAG----TGGTCT-----TTCAGATTTTGTGCC----AACT
T996_6_190903	---ACTTGGTACTGTAATC-TTAACATATATAGGTTTG-ATAACTGC--AAAAAAAGCTGCTGTTGCTGCCATTGCTACCCTTGCTACC-------TTTGGAGA----ACATTATACTG---CGTGTGC-ATCCTATGTTACTAT-ATTTAACA-TGCTTAAT---AGTAAATCTATGCTTGC-AGCTATGCCAGCCGTTGCTG---------CTAG----TGGTCT-----TTCAGATTTTGTGCC----AACT
T996_2_190903	----CTTGGTACTGTAATC-TTAACATATATAGGTTTG-ATAACTGC--AAAAAAAGCTGCTGTTGCTGCCATTGCTACCCTTGCTACC-------TTTGGAGA----ACATTATACTG---CGTGTGC-ATCCTATGTTACTAT-ATTTAACA-TGCTTAAT---AGTAAATTTATGCTTGC-AGCTATGCCAGCCGTTGCTG---------CTAG----TGGTCT-----TTCAGATTTTGTGCC----AACT
PF_MAL13P1.505	-----------------------CTTACTACTGTAATA-TTAACAAC--GATCGCTTTGCATACTGCAAAAGCTGCTGCCCTTGCTAAG-------TTTGTTGA----ATCTGCTAAAA---CGTGTGC-GTCTTATATGACAAT-ATTTAACA-TGTTGAAT--GCTGGTAACTTAAATAC--AGCTATTCAAGCAGGTGGTGGAATATGTACTTC----TGCTTA------TTCCGATATAGTTTT---GCCT
PFB0050c	-----------------------CTTACTACTGTAATC-TTAACAAC--GATCGCTTTGTATGCTGCAAGAGCTGCTGCCATTGCTACC-------TTTAGAGA----ACCTTATAGTG---CGTGTGC-AGCCTTTGTTTCTAT-ATTTAACA-TGCTTAGT--AG-GGAAACTGTGATCG--AGCTATTCAAACAGGCACTGGAATATGTGCATC----TGGTGC------TGCTGATTTAG-----------
FCB1_2_41202	------------AGTCCTT-AGTGCCTTTCTAACAATG-TTAGGCTT--AGCATTTGCAAAAAAAGCTGCCCTTGTTCC---CTTTGCT--------TCCTATGGAAAAACATC---AA---CTTGCTC-ATCAGTTCTTACTTT-AACTAATA-TGCTTAAT---TCTGTTACATTAGAATC-AACTCTTAAGGCAACCACAGGT---TGTGCCGT----GGGTGC------ATCTGATGTAGCATT----ACC
A4_7_50302	------------AGTCCTT-AGTGCCTTTCTAACAATG-TTAGGCTT--AGCATTTGCAAAAAAAGCTGCCCTTGTTCC---CTTTGCT--------TCCTATGGAAAAACACC---AA---CTTGCTC-ATCAGTTCTTACTTT-AACTAATA-TGCTTAAT---TCTGTTACATTAGAATC-AACTCTTAAGGCAACCACAGGT---TGTGCCGT----GGGTGC------ATCTGATGTAGCATT----ACC
A4_17_50302	------------AGTCCTT-AGTGCCTTTCTAACAATG-TTAGGCTT--AGCATTTGCAAAAAAAGCTGCCCTTGTTCC---CTTTGCT--------TCCTATGGAAAAACATC---AA---CTTGCTC-ATCAGTTCTTACTTT-AACTAATA-TGCTTAAT---TCTGTTACATTAGAATC-AACTCTTAAGGCAACCACAGGT---TGTGCCGT----GGGTGC------ATCTGATGTAGCATT----ACC
FCB1+_1_111104	------------AGTCCTT-AGTGCCTTTCTAACAATG-TTAGGCTT--AGCATTTGCAAAAAAAGCTGCCCTTGTTCC---CTTTGCT--------TCCTATGGAAAAACATC---AA---CTTGCTC-ATCAGTTCTTACTTT-AACTAATA-TGCTTAAT---TCTGTTACATTAGAATC-AACTCTTAAGGCAACCACAGGT---TGTGCCGT----GGGTGC------ATCTGATGTAGCATT----ACC
D10+_1_170105	------------AGTCCTT-AGTGCCTTTCTAACAATG-TTAGGCTT--AGCATTTGCAAAAAAAGCTGCCCTTGTTCC---CTTTGCT--------TCCTATGGAAAAACATC---AA---CTTGCTC-ATCAGTTCTTACTTT-AACTAATA-TGCTTAAT---TCTGTTACATTAGAATC-AACTCTTAAGGCAACCACAGGT---TGTGCCGT----GGGTGC------ATCTGATGTAGCATT----ACC
C10_2_181202	------------AGTCCTT-AGTGCCTTTCTAACAATG-TTAGGCTT--AGCATTTGCAAAAAAAGCTGCCCTTGTTCC---CTTTGCT--------TCCTATGGAAAAACATC---AA---CTTGCTC-ATCAGTTCTTACTTT-AACTAATA-TGCTTAAT---TCTGTTACATTAGAATC-AACTCTTAAGGCAACCACAGGT---TGTGCCGT----GGGTGC------ATCTGATGTAGCATT----ACC
FCB1_2_181202	------------AGTCCTT-AGTGCCTTTCTAACAATG-TTAGGCTT--AGCATTTGCAAAAAAAGCTGCCCTTGTTCC---CTTTGCT--------TCCTATGGAAAAACATC---AA---CTTGCTC-ATCAGTTCTTACTTT-AACTAATA-TGCTTAAT---TCTGTTACATTAGAATC-AACTCTTAAGGCAACCACAGGT---TGTGCCGT----GGGTGC------ATCTGATGTAGCATT----ACC
FCB1+_3_111104	------------AGTCCTT-AGTGCCTTTCTAACAATG-TTAGGCTC--AGCATTTGCAAAAAAAGCCGCCCTTGTTCC---CTTTGCT--------TCCTATGGAAAAACATC---AA---CTTGCTC-ATCAGTTCTTACTTT-AACTAATA-TGCTTAAT---TCTGTTACATTAGAATC-AACTCTTAAGGCAACCACAGGT---TGTGCCGT----GGGTGC------ATCTGATGTAGCATT----ACC
A4_4_181202	------------AGTCCTT-AGTGCCTTTCTAACAATG-TTAGGCTT--AGCATTTGCAAAAAAAGCTGCCCTTGTTCC---CTTTGCT--------TCCTATGGAAAAACATC---AA---CTTGCTC-ATCAGTTCTTACTTT-AACTAATA-TGCTTAAT---TCTGTTACATTAGAATC-AACTCTTAAGGCAACCACAGGT---TGTGCCGT----GGGTGC------ATCTGATGTAGCATT----ACC
A4_1_170105	------------AGTAGGT-AGTTTCCTATTAACAATG-TTCGGTTT--GCATGCTGCTAAAGTTGCTGCTGTTGCTGCCGTCCTTTCT--------ACCTATGGAAAAACTTC---AA---CTTGTTC-ATCAGTTCTTTCTAT-AACTAATA-TGTTTAAT---CCTGCTACATTACAGTC-AGTTCTTTGTGCAACCAATGGT---TGTACTAT----TGGTGC------TTCTGATGTAGTATT----ACC
PFC1105w	-------------GTAGGT-AGTTTCCTATTAACAATG-TTCGGTTT--GCATGCTGCTAAAGTTGCTGCTGTTGCTGCCGTCCTTTCT--------ACCTATGGAAAAACTTC---AA---CTTGTTC-ATCAGTTCTTTCTAT-AACTAATA-TGTTTAAT---CCTGCTACATTACAGTC-AGTTCTTTGTGCAACCAATGGT---TGTACTAT----TGGTGC------TTCTGATGTAGTATT----ACC
3D7_1_181202	------------AGTAGGT-AGTTTCCTATTAACAATG-TTCGGTTT--GCATGCTGCTAAAGTTGCTGCTGTTGCTGCCGTCCTTTCT--------ACCTATGGAAAAACTTC---AA---CTTGTTC-ATCAGTTCTTTCTAT-AACTAATA-TGTTTAAT---CCTGCTACATTACAGTC-AGTTCTTTGTGCAACCAATGGT---TGTACTAT----TGGTGC------TTCTGATGTAGTATT----ACC
K1640_7_BD141105	-------------CTTGGT-AGTGTAATCTTAACATAT-ATAGGTTT--GGTAACTGCAAAAACCTCTGCGTCAGCTG----CCTTTAC--------A-----GGAATTTTATC---AG---CCTGTTC-ATCAGTTCTTTCTAT-AACTAATA-TGTTTAAT---CCTGCTACATTACAGTC-AGTTCTTTGTGCAACCAATGGT---TGTACTAT----TGGTGC------TTCTGATGTAGTATT----ACC
K6+_1_111104	------------AATAGGT-AGTACATTATTAACATTG-ATAGGTTT--GGCATTGGCAAAAAAGGCTGCGGT--TG---ATGCCCTTGC---TAGTT---ATGCAACA--AGCCATAAA---ATATGT------GTAG-ACTCT-ATC-AATA-TATT---------------TAATA--TGATT--------GCAGGTAGTGCAG--TTTGT--------GCTG---------CTGATTTAACAG---TACCT
K6+_6_111104	------------AATAGGT-AGTACATTATTAACATTG-ATAGGTTT--GGCATTGGCAAAAAAGGCTGCGGT--TG---ATGCCCTTGC---TAGTT---ATGCAACA--AGCCATAAA---ATATGT------GTAG-ACTCT-ATC-AATA-TATT---------------TAATA--TGATT--------GCAGGTAGTGCAG--TTTGT--------GCTG---------CTGATTTAACAG---TACCT
PFA0090c	-------------ATAGGT-AGTACATTATTAACATTG-ATAGGTTT--GGCATTAGCAAAAAAGGCTGCGGT--TG---ATGCCCTTGC---TAGTT---ATGCAACA--AGCCATAAA---ATATGT------GTAG-ACTCT-ATC-AATA-TATT---------------TAATA--TGATT--------GCAGGTAGTGCAG--TTTGT--------GCTG---------CTGATTTAACAG---TACCT
3D7_1_41202	------------AATAGGT-AGTACATTCTTAACATTG-ATAGGTTT--GGCATTAGCAAAAAAGGCTGCGGT--TG---ATGCCCTTGC---TAGTT---ATGCAACA--AGCCATAAA---ATATGT------GTAG-ACTCT-ATC-AATA-TATT---------------TAATA--TGATT--------GCAGGTAGTGCAG--TTTGT--------GCTG---------CTGATTTAACAG---TACCT
K6+_1_221204	------------AATAGGTCAGTACATTATTAACATTGCATAGGTCTCTGGCATTGGCAAAAAAGGCTGCCGTGCTGC--ATGCCCTTGCC--TAGTCT--ATGCAACACAGGCCATACAC-AATATGT-G----CTAGCACTCT-ATCCAATACTATTC--------------TAATA--TGAATCTGTCAG-GCTAGCTCGCCAG--TTTGATG------GCTGT--------CTGATTTAACAGCTATACCT
K6+_2_111104	------------AATAGGT-AGTACATTATTAACATTG-ATAGGTTT--GGCATTGGCAAAAAA----GCGGT-CTG---ATGCCCTTGC---TAGTT---ATGCAACA--AGCCATAAA---ATATGT------GTAG-ACTCT-ATC-AATA-TATTT--------------GAATA--TGATT--------GCAGGTAGTGCAG--TTTGT--------GCTGC--------GTGATTTAACAG---TACCT
K6+_1_170105	------------AATAGGT-AGTACATTATTAACATTG-ATAGGTTT--GGCATTGGCAAAAAAGGCTGCGGT--TG---ATGCCCTTGC---TAGTT-------AGCACAAGCCATAAA---ATATCT------CTAG-ACTCT-ATC-AATA-TATT---------------TAATA--TGATT--------GCAGGTAGAGCAG--TTTGT--------GCTG---------CTGATTTAACAG---TACCT
C10_4_41202	------------AATAGGT-AGTACATTATTAACATTG-ATAGGTTT--GGCATTGGCAAAAAAGGCTGCCTT--TG---ACGTCTTGAATGTTACTGTCGGTACATTATCGTTTAAGG---AATGCGC-ATCCTCTATCACTAT-ATATAGTA-TGCT---------------TAATA-GTGAATCTATGATTGCAGGTAGTGCAG--TTTGT--------GCTG---------CTGATTTAACAG---TACCT
FCB1+_5_111104	------------AATAGGT-AGTACATTATTAACATTG-ATAGGTTT--GGCATTGGCAAAAA-GGCTGCCTT--TG---ACGTCTTGAATGTTACTGTCGGTACATTATCGTTTAAGG---AATGCGC-ATCCTCTATCACTAT-ATATAGTA-TGCT---------------TAATA-GTGAATCTATGATTGCAGGTAGTGCAG--TTTGT--------GCTG---------CTGATTTAACAG---TACCT
A4_16_50302	------------AATAGGT-AGTACATTATTAACATTG-ATAGGTTT--GGCATTGGCAAAAAAGGCTGCCTT--TG---ACGTCTTGAATGTTACTGTCGGTACATTATCGTTTAAGG---AATGCGC-ATCCTCTATCACTAT-ATATAGTA-TGCT---------------TAATA-GTGAATCTATGATTGCAGGTAGTGCAG--TTTGT--------GCTG---------CTGATTTAACAG---TACCT
FCB1+_7_111104	------------AATAGGT-AGTACATTATTAACATTG-ATAGGTTT--GGCATTGGCAAAAAAGGCTGCCTT--TG---ACGTCTTGAATGTTACTGTCGGTACATTATCGTTTAAGG---AATGCGC-ATCCTCTATCACTAT-ATATAGTA-TGCT---------------TAATA-GTGAATCTATGATTGCAGGTAGTGCAG--TTTGT--------GCTG---------CTGATTTAACAG---TACCT
A4_3_50302	------------AATAGGT-AGTACATTATTAACATTG-ATAGGTTT--GGCATTGGCAAAAAAGGCTGCCTT--TG---ACGTCTTGAATGTTACTGTCGGTACATTATCGTTTAAGG---AATGCGC-ATCCTCTATCACTAT-ATATAGTA-TGCT---------------TAATA-GTGAATCTATGATTGCAGGTAGTGCAG--TTTGT--------GCTG---------CTGGTTTAACAG---TACCT
T996_1_181202	------------AGTAGGT-AGTTTTCTCTTAACAATG-TCAGGTTT--GTATTTTGCTAGAGCTGCTGTCCT--TAA--ATAT-------ATTGCTGCCTCACCAGCA--CCTTATAATG-CATGCGC-ATCCACTATCAATAT-ATATAATA-TG----------------------------------ATTGCAGGTGGTTCAG--CTTGT--------GTTA---------GTGATATAACCG---GAACT
T996_1_190903	------------AGTAGGT-AGTTTTCTCTTAACAATG-TCAGGTTT--GTATTTTGCTAAAGCTGCTGTCCT--TAA--ATAT-------ATTGCTGCCTCACCAGCA--CCTTATAATG-CATGCGC-ATCCACTATCAATAT-ATATAATA-TG----------------------------------ATTGCAGGTGGTTCAG--CTTGT--------GTTA---------GTGATATAACCG---GAACT
T996+_1_190903	------------AGTAGGT-AGTTTTCTCTTAACAATG-TCAGGTTT--GTATTTTGCTAAAGCTGCTGTCCT--TAA--ATAT-------ATTGCTGCCTCACCAGCA--CCTTATAATG-CATGCGC-ATCCACTATCAATAT-ATATAATA-TG----------------------------------ATTGCAGGTGGTTCAG--CTTGT--------GTTA---------GTGATATAACCG---GAACT
T996+_5_190903	-------------GTAGGT-AGTTTTCTCTTAACAATG-TCAGGTTT--GTATTTTGCTAAAGCTGCTGTCCT--TAA--ATAT-------ATTGCTGCCTCACCAGCA--CCTTATAATG-CATGCGC-ATCCACTATCAATAT-ATATAATA-TG----------------------------------ATTGCAGGTGGTTCAG--CTTGT--------GTTA---------GTGATATAACCG---GAACT
T996_4_41202	------------AGTAGGT-AGTTTTCTCTTAACAATG-TCAGGTTT--GTATTTTGCTAAAGCTGCTGTCCT--TAA--ATAT-------ATTGCTGCCTCACCAGCA--CCTTATAATG-CATGCGC-ATCCACTATCAATAT-ATATAATA-TG----------------------------------GTTGCAGGTGGTTCAG--CTTGT--------GTTA---------GTGATATAACCG---GAACT
T996+_6_190903	------------AGTAGGT-AGTTTTCTCTTAACAATG-TCAGGTTT--GTATTTTGCTAAAGCTGCTGTCCT--TAA--ATAT-------ATTGCTTCCGTTGGACCA--CCTTATAATG-CATGCGC-ATCCACTATCAATAT-ATATAATA-TG----------------------------------ATTGCAGGTGGTTCAG--CTTGT--------GTTA---------GTGATATAACCG---GAACT
T996+_7_190903	------------AGTAGGT-AGTTTTCTCTTAACAATG-TCAGGTTT--GTATTTTGCTAAAGCTGCTGTCCT--TAA--ATAT-------ATTGCTTCCGTTGGACCA--CCTTATAATG-CATGCGC-ATCCACTATCAATAT-ATATAATA-TG----------------------------------ATTGCAGGTGGTTCAG--CTTGT--------GTTA---------GTGATATAACCG---GAACT
T996+_8_190903	------------AGTAGGT-AGTTTTCTCTTAACAATG-TCAGGTTT--GTATTTTGCTAAAGCTGCTGTCCT--TAA--ATAT-------ATTGCTTCCGTTGGACCA--CCTTATAATG-CATGCGC-ATCCACTATCAATAT-ATATAATA-TG----------------------------------ATTGCAGGTGGTTCAG--CTTGT--------GTTA---------GTGATATAACCG---GAACT
K1213_5_250804	------------AGTACGT-AGTTTTCTCTTAACAATG-TCAGGTTT--GTATTTTGCTAAAGCTGCTGTCCT--TAA--ATAT-------ATTGCTTCCGTTGGACCA--GCTTATAATG-CATGCGCCATCCACTATCAATAT-ATATAATA-TG----------------------------------ATTGCAGTGGTGTCAGG-CTTGT--------GTTA---------GTGATATAACCG---GAACT
K1640_1_BD141105	-------------GTAGGT-AGTTTTCTCTTAACAATG-TTCGGTTT--GCATGCTGCTAAAGCTGCTGCCCT--TGC--TGAG-------TTTACTAAATATGGAACA--ACTTATAGTG-CGTGCAA-ATCCTCTATCACTAT-ATATAGTA-TGCT---------------TAGTA-GTGATTCTATGATTGCAGGTAGTACAG--CTTGT--------TTTA---------CTGATTTAACAG---TACCT
PFL2610w	-------------GTAGGT-AGTTTTCTCTTAACAATG-TTCGGTTT--GCATGCTGCTAAAGCTGCTGCCCT--TGC--TGAG-------TTTACTAAATATGGAACA--ACTTATAGTG-CGTGCAA-ATCCTCTATCACTAT-ATATAGTA-TGCT---------------TAGTA-GTGATTCTATGATTGCAGGTAGTACAG--CTTGT--------TTTA---------CTGATTTAACAG---TACCT
K1240_3_170104	------------AGTAGGT-AGTTTCCTATTAACAATG-TTCGGTTT--GGCAGCTGCAAAAGCTGCTGCCGT--CAA--TTAT-------GTTTCTAGCTATGGAGCA--AGTTATAAAA-CCTGCGC-ATCCTCTATCACTAT-ATATAATA-TGCT---------------TAGTA-GTGAATCTATGCTTGCAAGTAGTACAA--TTTGT--------GCTA---------CTGATTTAACAT---TACCT
K5+_3_70105	------------AATCCTT-AGTGCCTTTTTAACATTG-ATAGGTGTG-G-GATTGGCAAAAAAGGCTGCCCT--TG---ATG------CCCTTGCTGCTTATGCAACA--ACCGAAAAAA-TTTGTGT-AAACTCTATAAGTAT-ATTTAATA-TGCT---------------TG-------------------TAGGTAGCGCAT--CTTGT--------TCTT---------CTGATTTAGTCG---GAACT
K5+_3_170105	------------AATCCTT-AGTGCCTTTTTAACATTG-ATAGGTGGG-GCGATTGGCAAAAAAGGCTGCCCT--TG---ATGT----GCCCTTGCTGCTTATGCAACA--ACCGAAAAAA-TTTGTGT-AAACTCTATAACTAT-ATTTAATA-TGCT---------------TG-------------------TAGGTAGCGCAT--CTTGT--------TCTT---------CTGATTTAGTCG---GAACT
K5+_4_70105	------------AATCTT--AGTGCCTTTTTAACATTG-ATAGGTGTG-G-GATTGGCAAAAAAGGCTGCCCT--TG---ATG------CCCTTGCTGCTTATGCAACA--ACCGAAAAAA-TTTGTGT-AAACTCTATAAGTAT-ATTTAATA-TGCT---------------TG-------------------TAGGTAGCGCAT--CTTGT--------TCTT---------CTGATTTAGTCG---GAACT
K6+_4_111104	------------AATCCTT-AGTGCCTTTTTAACATTG-ATGGGTGTG-G-GATTGGCAAAAAAGGCTGCCCT--TG---ATG------CCCTTGCTGCTTATGCAGCA--ACCGAAAAAA-TTTGTGT-AAACTCTATAAATAT-ATTTAATA-TGAT---------------TG-------------------TAGGTAGCGCAT--CTTGT--------CATC---------CTGATTTAATCG---GAACT
A4_6_BD141105	-------------CTTGGT-AGTGTAATCTTAACATAT-ATAGGTTTG-G-TATTTGCAAAAGCTGCTGCCAT--CA--ACT-------ACCTTACTGGCTTAAACCCA--CCTTATAATG-CTTACGT-ATCCTCTGTCAATAT-AATTAATA-TGTT---------------TG-------------------TAGGTAGTGCAT--CTTGG--------GCTC---------CTGATTTAGTCG---GAACT
PFD0035c	-------------GTAGGT-AGTGCAATCTTAACAATG-ATAGGTTTG-G-CAGCTACCAAAGCTACAATCAT--TA--AAT-------TTCTTACTGTCCCACCTTTA--TCTTATAATG-CGTCCAC-ATCCCCTGTCACTAT-ATACAATA-TGTT---------------TG-------------------TAGGTATTACAG--CTTGG--------GGTC---------CTGATGCAGTAG---GAAGT
3D7_3_41202	------------AGTAGGT-GGTACATTCTTAACATTG-ATAGGTTTG-G-CATTGGCAAAAAAGGCTGCCTT--TG---ATACCTCGAATGTTACTTTCCATGGAGTA--TCGTATAGTA-AATGCGC-ATCCTCTATCTCTAT-ATTTAATA-TGCT---------------TGATG-GTCCATCTATGTTTGCAGGCGGTACAG--CATGT--------TCTG---------CTGATTTAACAG---GAAAC
A4_2_41202	------------AGTTGGT-AGTGTATTCGTAACATTC-ATAGGTTT--GTTAGTTGCTAAAGCTGCTGCCCT--T---------TCGAAATTTACTTCCTTACCAACA--ACTTTTAGTA-AATGCAC-TTCGTATGTTACACT-ATATAATA-TGCTTGAT---TGTCAAGCTATGG-TTACAGCTATTAGTGAAGGTGGTGGTGT-CTGTGCT------TCTGGTCT---TGCAGATTTTGCGA---CACCC
FCB1+_4_170105	------------AGTTGGT-AGTGTATTCGTAACATTC-ATAGGTTT------GTTGCTAAAGCTGCTGAAAT--T---------TCGAAATTTACTTCCTTACCAACA--ACTTTTAGTA-AATGCAC-TTCGTATGTTACACT-ATATAATA-TGCTTGAT---TGTCAAGCTATGG-TTACAGCTATTAGTGAAGGTGGTGGTGT-CTGTGCT------TCTGGTCT---TGCAGATTTTGCGA---CACCC
K5+_6_170105	------------AATAGGT-AGTCTATTCTTAACATTG-ATAGGTTT--GGCAGCTGCAAGAGCTACTGTCGC--TA---CTGCCTTGAATGTTACCCTCAATGGAGTA--AAATATGGTA-CCTGCGC-AACATATGTAACTAT-ACTTAACA-TGTTTGAT---TGTCAATCTATGG-TTGCAGCTATTCAAGCAGGTGGTGGAGT-CTGTGTT------TCTGGTCT---TTCCGATCTAATCA---CACCT
3D7_2_181202	------------AGTGGGT-AGTCTATTCTTAACATTT-ATAGGGTT--AGCTGCTGCAAGAGCTACTGACGT--TG---CTGCCTTGAATATTACTTTCAATGGAATA--AATTATAGTA-TATACGC-AACATATGTTACTAT-ACTTAATA-TGTTTAAT---GAGGCATCTATAA-TTGCAGCTATTCAAGCAGGCGTTGGTGC-TACTGTT------GATGGTCT---TGCCGATATGCTCA---CACCT
K1240_1_170104	------------AATTGGT-AGTGCATTGTTAACAATT-TTAGGTTT--AGCATTTGCAAAAGCTGCTGCCTC--TT---CTTCCTTCAAAGTTACTGTCGATGGAGTA--TCGTATAGTA-CGTACGC-ATCATATGTAACTAT-ACTTAATA-TGTTTGAA---GGTGCATCTATGA-TTTCATCTATTAAAGCAGCTGGTGTCAC-CTTGGTA------ACTGGTGT---TCCTGATATAGCAG---GAACT
K1213_1_250804	------------AGTTGGT-AGTGCATTGTTAACAATT-TTAGGTTT--AGCATTTGCAAAAGCTGCTGCTGC--TT---CTGCCTTCAAAGTTACTGTCCAAGGAGTA--TCGTATAGTA-CGTACGC-ATCATATGTAACTAT-ACTTAATA-TGTTTGAA---GGTGCATCTATGA-TTTCATCTATTAAAGCAGCTGGTGTCAC-CTTGGTA------ACTGGTGT---TCCTGATATAGCAG---GAACT
K1240_2_170104	------------AGTTGGT-AGTGCATTGTTAACAATT-TTAGGTTT--AGCATTTGCAAAAGCTGCTGCTGC--TT---CTGCCTTCAAAGTTACTGTCGAAGGAGTA--TCGTATAGTA-CGTACGC-ATCATATGTAACTAT-ACTTAATA-TGTTTGAA---GGTGCATCTATGA-TTTCATCTATTAAAGCAGCTGGTGTCAC-CTTGGTA------ACTGGTGT---TTCTGATATAGCAG---GAACT
C10_5_41202	-------------------------------------------------------------------------------------------------------------------------------------------------------------------------------------TTAGATGAATTCGGGGTTTAGTTG--TGTGTGCAA----GTGGTGC------TGGTGATATAGCCGG---AAGT
K1240+_2_170104	------------AGTAGGT-AGTGCATTATTAACAATG-TTAGGTTT--AGCATTTGGAAAAGCAGCTGCAGTTAAA-------------------TACATTTTTGTTGAGGCTGAAA----CTTGTGTGTCTT-CTGTTTCAAT-ATTAAATC-TATTTGAT---AAACCATCAATGC-TTTCAGCTCTTCAAGCAGGTAGTGGAGTGTGTGCAA----GTGGTGC------TACTGATATAGCCGG---AAGT
A4_1_ISS271005	-------------CTAGGT-AGTGCACTCTTAACATAT-ATAGGTAC--GGTAGCTGCAAAAGCTGCTATCATTGCT-------------------AAATATGGAGAAACCATTCGAA----ATTGTGTGTCTT-CTGTTGCAAT-ATTTAATT-TATTTGAT---AATTCAGCTATGC-TTTCAGCTCTTAAAGCAAGCGGTGGAATGTGTGCAA----GTGGTGC------TGGTGATATAGCCGG---AAGT
K5+_4_111104	------------CGTCGGT-AGTGTATTCTTAACATTG-ATAGGTTT--GATAACTGCTAAAAATGCTGCTGTTGCTGCCATTGCT-----------AACTTTGG-AAAAGCGTATAAGC--TTTGTGCATCCT-CTATTTCTGT-ATTAGATA-TGTTCACT--TATG-AATCTGTGT-CTTTAGCTATGCAATCAGTTAATACAGCAAGTGGTGCAACTTGTTC-------TCTTGATATAGCCGG---AACT
K5+_7_111104	------------CGTCGGT-AGTGTATTCTTAACATTG-ATAGGTTT--GATAACTGCTAAAAATGCTGCTGTTGCTGCCATTGCT-----------AACTTTGG-AAAAGCGTATAAGC--TTTGTGCATCCT-CTATTTCTGT-ATTAGATA-TGTTCACT--TATG-AATCTGTGT-CTCTAGCTATGCAATCAGTTAATACAGCAAGTGGTGCAACTTGTTC-------TCTTGATATAGCCGG---AACT
K5+_2_70105	------------CGTCGGT-AGTGTATTCTTAACATTG-ATAGGTTT--GATAACTGCTAAAAATGCTGCTGTTGCTGCCATTGCT-----------AACTTTGG-AAAAGCGTATAAGC--TTTGTGCATCCT-CTATTTCTGT-ATTAGACA-TGTTCACT--TATG-AATCTGTGT-CTTTAGCTATGCAATCAGTTAATACAGCAAGTGGTGCAACTTGTTC-------TCTTGATATAGCCGG---AACT
K5+_5_170105	------------CGTCGGT-AGTGTATTCTTAACATTG-ATAGGTTC--GATAACTGCTAAAAATGCTGCTGTTGCTGCCATTGCC-----------AACTTTGG-AAAAGCGTATAAGC--TTTGTGCATCCT-CTATTTCTGT-ATTAGATA-TGTTCACT--TATG-AATCTGTGT-CTTTAGCTATGCAATCAGTTAATACGGCAAGTGGTGCAACTTGTTC-------TCTTGATATAGCCGG---AACT
FCB1+_1_170105	------------AGTAGGT-AGTGTATTCTTAACATTT-ATAGGTTT--GATAACTGCAAAAAATGCTGCTTTTGCTGCTGTTGCTGCCT--CTGCTAGCTTTGG-AAAATTGTATAAGG--CTTGCGCATCCT-CTATTTCTGT-ATTACATA-TGTTTACT--CACG-AATCTGTGA-CTTTATCTATGCCATCAGTTACTGCAGCAGGAGGTGTAGAATGTTT-------TTCTGATTT-------------
PFB1020w	-------------GTCAGT-AGTGTATTCTTAACATTG-ATAGGTTT--GATAACTGCAAAAAATGCTGCCGTTGCTGCTGTCACTT--------CTAGCTTTAA-CGAAGCATCTAAGA--TTTGCGCATCCT-CTATTTCTGT-ATTACATA-TGTTTACT--CATG-AATCTGTGA-CTTTATCTATGCCATCAGTTACTGCAGCAGGAGGTGTAGAATGTTT-------TTCTGATTTAGCCGG---AACT
K1080_2_250804	------------AGTAGGT-AGTGTATTCTTAACATTT-ATAGGTTT--GATAACTGCAAAAAATGCTGCCATTGCT--------------------AGCATTGG-AAACGCGTATAAGG--TTTGCGTATCCT-CTATTTCTGC-ATTAAATA-TATTTACT--CATG-AATCTGTGA-CTTTATCTATGCCATCAGTTACTGCAGCAGGTGGTGTAACTTGTTA-------TTCTGATTTAGCCGG---AACT
K1213_4_250804	------------CGTCCSY-AGTGTATTCTTAACATTG-ATAGGTTT--GATAACTGCAAA--ATGCTGCCGTTGCTGCTGTTGCTGCCT--CTGCTAGCTTTGGGAAAATTGTATAAGG--CTTGCGCATCCT-CTATTTCTGTGATTACATA-TGTTTACKG-CRTGGAATCTGTGA-CTGCCGTTCTACAATCGAGTAGTATAGCAGTTGGTACAAAATGTAC-------TACTGATTTAGCCGG---AACT
3D7_3_181202	------------ACTTGGT-AGTGTAATCTTAACATAT-ATAGGTAC--GACCGCTGCAAAAGGTGCTGCTATTTCT-------------------A-CCGCGGGTGCTGGGTCTAAGA---ACTGTATATACG-CTATATCTAT-ATTTCATA-TGCTTAAT--CATA-AATCTATGT-CTTCAGCTCTTACAGCATTAGGTACAGTAGGTTGTG---------C-------TGCTGATTACGCATC----A--
PFC0025c	-------------CTTGGT-AGTGTAATCTTAACATAT-ATAGGTAC--GACCGCTGCAAAAGGTGCTGCTATTTCT-------------------A-CCGCGGGTGCTGGGTCTAAGA---ACTGTATATACG-CTATATCTAT-ATTTCATA-TGCTTAAT--CATA-AATCTATGT-CTTCAGCTCTTACAGCATTAGGTACAGTAGGTTGTG---------C-------TGCTGATTACGCATC----A--
A4_5_BD141105	-------------GTAGGT-AGTGCACTCTTAACATCG-ATAGGTAC--GGCAGCTGCAAAAGGTGCTGCCATTGCT-------------------T-CCGCGGGTGGTGGGTATGAGA---AATGTATATACG-CTATGTCTAT-ATTTCATA-TGCTTAGT--CATG-AATCTATGT-CTTCAGCTCTTAAATCATTAACTATAGCATCTTGTT---------C-------TACTGATTTAGCAGG----A--
K1640_10_ISS271005	-------------GTAGGT-AGTGCACTCTTAACATCG-ATAGGTAC--GGCAGCTGCAAAAGGTGCTGCTATTGCT-------------------T-CCGCGGGTGGTGGGTCTGAGA---AATGTATATACG-CTATGTCTAT-ATTTCATA-TGCTTAGT--CATG-AATCTATGT-ATTCAGCTATGCAACCATTTGGTACAGCAGTTTGTG---------C-------TTCTGATTTAGCAGG----A--
PF07_0130	-------------CTAGGT-AGTGCACTCTTAACATAT-ATAGGTAC--GGTAGCTGCAAAAGCTGCTATCATTGCT-------------------A-AGTTTGCAGAAGTGCCTAAGA---ATTGCATCACCT-CTATTTCTAT-ATTGCATA-TGCTTACT--TATG-ATTCTATGT-CTTCTGCTATAAAATCAGTAGGTACAGCAGTTTGTG---------T-------TGCTGATTTAGCAGG----A--
K1240+_1_170104	------------ACTAGGT-AGTGCACTCTTAGCATAT-ATAGGTAC--GGTAGCTGCAAAAGTTGCTGCCGTTACT-------------------T-TCGTGGGAGATACATATAAGA---ATTGCATCACCT-CTATTTCTAT-ATTGCATA-TGCTTACT--TATG-ATTCTATGT-CTTCTGCTATAAAATCAGTAGGTACAGCAGTTTGTG---------T-------TGCTGATTTAGCAGG----A--
K1640_6_BD141105	-------------CTAGGT-AGTGCACTCTTAGCATAT-ATAGGTAC--GGTAGCTGCAAAAGTTGCTGCCGTTACT-------------------T-TCGTGGGAGATACATATAAGA---ATTGCATCACCT-CTATTTCTAT-ATTTCATA-TGCTTAGT--CATG-AATCTATGT-ATTCAGCTATGCAACCATTTGGTACAGCAGTTTGTG---------C-------TTCTGATTTAGCAGG----A--
K1640_3_ISS271005	-------------CTAGGT-AGTGCACTCTTAGCATAT-ATAGGTAC--GGTAGCTGCAAAAGTTGCTGCCGTTACT-------------------T-TCGTGGGAGATACATATAAGA---ATTGCATCACCT-CTATTTCTAT-ATTTCATA-TGCTTAGT--CATG-AATCTATGT-ATTCAGCTATGCAACCATTTGGTACAGCAGTTTGTG---------C-------TTCTGATTTAGCAGG----A--
K10+_1_111104	------------AGTAGGT-AGTGCACTCTTAACAACG-ATCGGTGT--GTATGTTGCTAAAGCTGCTATAGTTGCT-------------------A-AGTTTGGAGAAGCGTATAAGG---ATTGCATATACA-GCATTTCTAT-ACTTAATA-TGCTTACT--TATG-ATTCTATGA-ATTTAGCTATAAAATCATTAAGTACAGCAGGTTGTG---------T-------TGCTGATTTAGCAGG----A--
K10+_3_111104	------------AGTAGGT-AGTGCACTCTTAACAACG-ATCGGTGT--GTATGTTGCTAAAGCTGCTATAGTTGCT-------------------A-AGTTTGGAGAAGCGTATAAGG---ATTGCATATACA-GCATTTCTAT-ACTTAATA-TGCCTACT--TATG-ATTCTATGA-ATTTAGCTATAAAATCATTAAGTACAGCAGGTCGTG---------T-------TGCTGATTTAGCAGG----A--
K1640_11_ISS271005	-------------CTAGGT-AGTGCACTCTTAACATAT-ATAGGTAC--GGTAGCTGCAAAAGCTGCTATCATTGCT-------------------A-AGTTTGGAGAAGCGTATAAGA---ATTGCATATACA-GCATTTCTAT-ACTTAATA-TGCTTACT--TATG-ATTCTATGA-ATTTAGCTATGCAATCAGTTAGTGCAGCAGGTTGTG---------T-------TGCTGATTTAGCAGG----A--
A4_2_BD141105	-------------ATAGGT-AGCCTACTCTTAACATGG-ATAGGTGC--GGCCGCTGCAAAAGCTGCTGTCATTGGT-------------------T-CGTTTGGAGATACGGTTAAGA---ATTGCATAAATT-CTATTTCTAT-ATTTCACA-TGCTTACT--CATG-AATCTATGT-CTTCAGCTCTTAAATCATTAACTATAGCATCTTGTT---------C-------TGCTGATTTAGCAGG----A--
A4_5_ISS271005	-------------ATAGGT-AGCCTACTCTTAACATGG-ATAGGTGC--GGCCGCTGCAAAAGCTGCTGTCATTGGT-------------------T-CGTTTGGAGATACGGTTAAGA---ATTGCATAAATT-CTATTTCTAT-ATTTCACA-TGCTTACT--CATG-AATCTATGT-CTTCAGCTCTTAAATCATTAACTATAGCATCTTGTT---------C-------TGCTGATTTAGCAGG----A--
K1213_3_250804	------------AATAGGT-AGCCTACTCTTAACATGG-ATAGGTGC--GGCCGCTGCAAAAGCTGCTGTCATTGGT-------------------T-CGTTTGGAGATACGGTTAAGA---ATTGCATAAATT-CTATTTCTAT-ATTTCACA-TGCTTACT--TATG-ATTCTATGT-ATTCAGCTATACAATCAATTAATGTAGCAGGTTGTG---------T-------TGCTGATTTAGCAGG----A--
A4_18_50302	------------AGTAGGT-AGTGCACTCTTAACATAG-ATAGGTACC-GATAGCTGCAAAATCTGTTATCATTACT-------------------T-CATGGGGAGAAACTGTTAAGA---ATTGCATCACCT-CTATTTCTAT-ATTGCATA-TGCTTACT--CATG-AATCTATGT-CTTCAGCTCTTACAGCATTAGGTATAGAAGCTTGTT---------C-------TGCTGATTTAGCAGG----A--
A4_3_BD141105	-------------GTAGGT-AGTGCACTCTTAACATAG-ATAGGTAC--GATAGCTGCAAAATCTGTTATCATTACT-------------------T-CATGGGGAGAAACTGTTAAGA---ATTGCATCACCT-CTATTTCTAT-ATTGCATA-TGCTTACT--CATG-AATCTATGT-CTTCAGCTCTTACAGCATTAGGTATAGAAGCTTGTT---------C-------TGCTGATTTAGCAGG----A--
FCB1+_2_170105	------------AGTAGGT-AGTGCACTCTTAACATAG-ATAGGTAC--GATAGCTGCAAAATCTGTTATCATTACT-------------------T-CATGGGGAGAAACTGTTAAGA---ATTGCATCACCT-CTATTTCTAT-ATTGCATA-TGCTTACT--CATG-AATCTATGT-CTTCAGCTCTTACAGCATTAGGTATAGAAGCTTGTT---------C-------TGCTGATTTAGCAGG----A--
FCB1_3_181202	------------AGTAGGT-AGTGCACTCTTAACATAG-ATAGGTAC--GATAGCTGCAAAATCTGTTATCATTACT-------------------T-CATGGGGAGAAACTGTTAAGA---ATTGCATCACCT-CTATTTCTAT-ATTGCATA-TGCTTACT--CATG-AATCTATGT-CTTCAGCTCTTACAGCATTAGGTATAGAAGCTTGTT---------C-------TGCTGATTTAGCAGG----A--
FCB1+_6_111104	------------AGTAGGA-AGTGCACTCTTAGCATAG-ATAGGTAC--GATAGCTGCAAAATCTGTTATCATTACT-------------------T-CATGGGGAGAAACTGTTAAGA---ATTGCATCACCT-CTATTTCTAT-ATTGCATA-TGCTTACT--CATG-AATCTATGT-CTTCAGCTCTTACAGCATTAGGTATAGAAGCTTGTT---------C-------TGCTGATTTAGCAGG----A--
PF14_0767	-------------CTAGGT-AGTGCACTCTTAGCATAT-ATAGGTAC--GGTAGCTGCAAAAGTTGCTGTCATTGGT-------------------T-CATTTGGAGATACGGTTAAGA---ATTGCATATCCT-CTATTTCTAT-ATTGCATA-TGCTTACT--TATG-ATTCTATGA-ATTTAGCTATGCAATCAGTTAATGCAGCAGGCTCTGTAACTTGTGT-------TTCTGATTTAGCAGG----A--
K1640_5_ISS271005	-------------CTAGGT-AGTGCACTCTTAGCATAT-ATAGGTAC--GGTAGCTGCAAAAGTTGCTGCCGTTACT-------------------T-TCGTGGGAGATACATATAAGA---ATTGCATATCCT-CTATTTCTAT-ATTGCATA-TGCTTACT--CATG-AATCTATGT-ATTCAGCTATACAATCAGTTAGTGCAGCAGGTAGTGTAACCTGTTC-------TTCTGATTTAGCTGG----AAC
A4_1_41202	------------AGTAGGA-AGTGCACTCTTAGCGTTG-TTAGGTAC--AGCAGCTGCAAAAGGTGCTGTCATTGCT-------------------T-TATTTGGAGATATGGCTAAGAA---TTGCATGAATAC-TATTTCTAT-ATTTCATA-TGCTTAGT--CATG-ATTCTATGA-CTTTAGCTGTGAACTCATTAGGTACAGTAGG---------TTGTTC-------TGCTGATTTAGCTGG---AACT
FCB1+_10_111104	------------AGTAGGA-AGTGCACTCTTAGCGTTG-TTAGGTAC--AGCAGCTGCAAAAGGTGCTGTCATTGCT-------------------T-TATTTGGAGATATGGCTAAGAA---TTGCATGAATAC-TATTTCTAT-ATTTCATA-TGCTTAGT--CATG-ATTCTATGA-CTTTAGCTGTGAACTCATTAGGTACAGTAG----------TTGTTC-------TGCTGATTTAGCTGG---AACT
A4_5_50302	------------AGTAGGA-AGTGCACTCTTAGCGTTG-TTAGGTAC--AGCAGCTGCAAAAGGTGCTGTCATTGCT-------------------T-TATTTGGAGATATGGCTAAGAA---TTGCATGAATAC-TGTTTCTAT-ATTTCATA-TGCTTAGT--CATG-ATTCTATGA-CTTTAGCTGTGAACTCATTAGGTACAGTAGG---------TTGTTC-------TGCTGATTTAGCTGG---AACT
A4_11_ISS271005	-------------GTAGGA-AGTGCACTCTTAGCGTTG-TTAGGTAC--AGCAGCTGCAAAAGGTGCTGTCATTGCT-------------------T-TATTTGGAGATATGGCTAAGAA---TTGCATGAATAC-TATTTCTAT-ATTTCATA-TGCTTAGT--CATG-ATTCTATGA-CTTTAGCTGTGAACTCATTAGGTACAGTAGG---------TTGTTC-------TGCTGATTTAGCTGG---AACT
FCB1_1_41202	------------AGTAGGA-AGTGCACTCTTAGCGTTG-TTAGGTAC--AGCAGCTGCAAAAGGTGCTGTCATTGCT-------------------T-TATTTGGAGATATGGCTAAGAA---TTGCATGAATAC-TATTTCTAT-ATTTCATA-TGCTTAGT--CATG-ATTCTATGA-CTTTAGCTGTGAACTCATTAGGTACAGTAGG---------TTGTTC-------TGCTGATTTAGCTGG---AACT
FCB1_1_221204	------------AGTAGGA-AGTGCACTCTTAGCGTTG-TTAGGTAC--AGCAGCTGCAAAAG-TGCTGTCATTGCT-------------------T-TATTTGGAGATATGGCTAAGAA---TTGCATGAATAC-TATTTCTAT-ATTTCATA-TGCTTAGT--CATG-ATTCTATGA-CTTTAGCTGTGAACTCATTAGGTACAGTAGG---------TTGTTC-------TGCTGATTTAGCTGG---AACT
C10_2_41202	------------AGTAGGA-AGTGCACTCTTAGCGTTG-TTAGGTAC--AGCAGCTGCAAAAGGTGCTGTCATTGCT-------------------T-TATTTGGAGATATGGCTAAGAA---TTGCATGAATAC-TATTTCTAT-ATTTCATA-TGCTTAGT--CATG-ATTCTATGA-CTTTAGCTGTGAACTCATTAGGTACAGTAGG---------TTGTTC-------TGCTGATTTAGCTGG---AACT
FCB1+_2_111104	------------AGTAGGA-AGTGCACTCTTAGCGTTG-TTAGGTAC--AGCAGCTGCAAAAGGTGCTGTCATTGCT-------------------T-TATTTGGAGATATGGCTAAGAA---TTGCATGAATAC-TATTTCTAT-ATTTCATA-TGCTTAGT--CATG-ACTCTATGA-CTTTAGCTGTGAACTCATTAGGTACAGTAGG---------TTGTTC-------TGCTGATTTAGCTGG---AACT
FCB1+_4_111104	------------AGTAGGG-AGTGCACTCTTAGCGTTG-TTAGGTAC--AGCAGCTGCAAAAGGTGCTGTCATTGCT-------------------T-TATTTGGAGATATGGCTAAGAAA--TTGCATGAATACCTATTCCTAT-ATTTCATA-TGCTTAGT--CATG-ATTCTATGA-CTTTAGCTGTGAACTCATTAGGTACAGTAGG---------TTGTTC-------TGCTGATTTAGCTGG---AACT
K5+_1_70105	------------AGTGGGA-AGTGCACTCTTAGCGTTG-TTAGGTAC--AGCAGCTGCAAAAGGTGCTGTCATTGCT-------------------T-TATTTGGAGATATGGCTAAGAA---ATGCATAAACGC-TATTTCTAT-ATTTCATA-TGCTTACT--TATG-AATCTATGT-CTTCAGCTATGCAAACATTTGGTGCAGCAGG---------TTGTGC-------TGCTGATTTCGCAGG---A---
K1640_8_ISS271005	-------------GTAGGT-AGTGCACTCTTAACAACG-ATTGGTGT--GTATGCTACTAAAGCTGCTGTCATTGGT-------------------T-CATTTGGAGATATGGCTAAGA---ATTGCATGAATA-CTATTTCTAT-ATTTCACA-TGCTTACT--TATG-ATTCTATGT-CTTCTGCTATAAAATCAGTAGGTACAGCAG----------TTTGTGC------TTCTGATTTAGCAGG------A
K5+_6_111104	-----------------TA-GATGCATTCGGGGTT-----TAGTTGT--GTGTGCTACTAAAGCTGCTATCGTTGGT-------------------T-CATTTGCAGATACTGTTAAGA---ATTGCATATACA-AT----CTAT-AATTCATA-TGCTTACT--TATA-AATCTATGT-CTTTAGCTATTGAATCAGTTAATACAGCAGGTGTTGCAACTTGTTT-------TTCTGATTTAACTGG---AACT
K5+_1_170105	------------------A-GATGCATTCGGGGTT-----TAGTTGT--GTGTGCTACTAAAGCTGCTATCGTTGGT-------------------T-CATTTGCAGATACTGTTAAGA---ATTGCATATACA-ATATTTCTAT-AATTCATA-TGCTTACT--TATA-AATCTATGT-CTTTAGCTATTGAATCAGTTAATACAGCAGGTGTTGCAACTTGTTT-------TTCTGATTTAGCCGG---AACT
K1239_1_170104	------------------A-GATGCATTCGGGGTT-----TAGTTGT--GTGTGCTACTAAAGCTGCTGTCGTTGGT-------------------T-CATTTGGAGATATGGCTAAGA---ATTGCATGAATA-CTATTTCTAT-ATTTCACA-TGCTTGCT--CATG-ATACTATGA-CTTCAGCTATCAATTCACTTAATACAGCAAATGGCTTAACTTGTTC-------TCTTGATATAGCCGG---AACT
K1239_2_170104	------------------A-GATGCATTCGGGGTT-----TAGTTGT--GTGTGCTACTAAAGCTGCTGTCATTGGT-------------------T-CATTTGGAGATATGGCTAAGA---ATTGCATGAATA-CTATTTCTAT-ATTTCACA-TGCTTGCT--CATG-ATACTATGA-CTTCAGCTATCAATTCACTTAATACAGCAAATGGCTTAACTTGTTC-------TCTTGATATAGCCGG---AACT
K1213_2_250804	-------------------------------------------------------TACTAAAGCTGCTCTCATTGCT-------------------A-AGTTTACAGAAGTGCCTAAGA---ATTGCATATACT-CTATTTCTAT-ATTTCACA-TGCTTACT--TATG-ATTCTATGT-CTTTAGCTATAAATTCAGTTAATGCAGCTGGTGGTGTAACTTGGGGA------TTCTGATTTAATTGG---ATCT
K5+_4_170105	-------------------------------------------------------AGATGCGCT---ACCTACAAGCATAT---------TAAATATACTTATAGAGTTTACACAAA-----TTTTTTCGGTTGTTGCATA-AGCAGCAAGGGCATCAAGGGCAGCCTTTTTTGCCAATCCCACACCTATCAATGTTAAAAAG--GCACTAAGGA--------TT-----GAACAAAAACATATAC-CACGAATG
FCB1+_5_170105	---------------------------------------------------------------------------------------------------------------------------------------------------------------------------------------------------------------TTTTAGGA--------TCCA---GAACAAAAACATATAC-CACGAATG
A4_19_50302	----AACTTTGGTTCTGGATCCTAAAGCTAAATCAGCAGAACAACCTACTGTACCTAATGAGTTCACAGCTAAAGTCATAGAATCA----TGACTAAGCATATGAAATATAGAAATAGT--ATTCATGCAATTCTTAGCCATATCTCCAAATAAAGCAATGACAGCACCTTTTGCAGCTGCTGTACCTAACAACGCTAAGAGT--GCACTTCCTA--------CT-----GAGCAAAAATATATAC-CACGAATT
T996+_12_190903	-------------------------TTTTAAGTGTTTTAAATACTTATCTCTTCCTTTTGTTTTTGCTAATTTCGCATTATTAATA----TCAGTACATTCACATGTTGATGAGTTATC-TGATCTGTTATCATCATTTGAGTTTAT-ACCCGATTTTAACGTAATATCCTTTTC-GTCACCAAACACTTCTTCATATGTTTCCAATAGTTCTTT--------TTC----TAACGTTGACATAGGTTCTGTATCA
K1640_1_200905	-------------------------TTTTAGGTGTTTTAAATACTTATCTCTTCCTTTTGTTTTTCCTAGTTTTATATTATTAATG----TCAGTACATTCACATGTTGAAGA----------TTTTTCATCAACATTTGGACTCAT-GCCCGACTTCAAC---ATATCACTTTC-CTTACCAAACATTTCTTCATATGTTTCCAATAATTCTTT--------TTC----AATCGTTGACATAGGTTCTGCAGCA
T996+_13_190903	------------------------------------------------------------------------------------------------CCCTGGTTGATTTGGGAATTT------TTGTTGAT---TATTAGATTGCATCATATTATTATAT--CCATGCACATTTT-GTTGTTGTACTAATTGTTGCATAT-----GTACTTGCTG--------TTG------ATACT------------------
PF11_0013	--------------------TTTTTATCTGAAGCTACAGTATATTCTGGTGTTGTTGCCGGTGCTGCTATTCTCGAA--AAGGTTT----CTAACACTCCTGTTGGTTTATGGCTTC------CTACTGAAACATATAAAGTTTC-TTTTCTTACTTCAAA-TTTTTTACCTTAT-GGTATTGCAATTGCTGT-GTTTATTGC-AGTAATTATTA--------TTG----TGATATTTTTATATGTATACTTACG
T996+_11_190903	-------------------------------------------------------------------------------------------------------------------------------------------CTAATGAGTGAGCTAACTCACATTAATT-GCGTTGCGCTCACTGCCCGCTTTCCAGT-CGG----GAAACCTGTCG--------TGCC---AGCTGCATTAATGAATCGGCCAACG
PFB0955w	-------------TTGTGCTCTCTTCTTGTGAGCAATA--TTGGTATT--GGATATGCTGTGACTGCTGCTAAAGAGGTA------------------ATTACCGGTTTGTATTCTTTAGATATTGCTAATAAATTTACGAAGGC-GCTTGCTGGTATCTATT----TCTTTTTTAGTTCTTCAATCGAGAATGCTGGTGTTTCTGGTGTTACTAT-------TTTT---TATTGGGATTCTATGAGAATGGCTA
